# Supplementary material for: Insights into Peptidyl-Prolyl cis-trans Isomerases from Clinically Important Protozoans: From Structure to Potential Biotechnological Applications
Source: Pathogens. 2024 Jul 31;13(8):644. doi: 10.3390/pathogens13080644 (PMC11357558; doi:10.3390/pathogens13080644)
Supplement: Supplementary file 1 [file pathogens-13-00644-s001.zip]

Archive with 10 entries (9 files):
- pathogens-3075324-supplementary/
- pathogens-3075324-supplementary/Figure S1.pdf
- pathogens-3075324-supplementary/Figure S2.pdf
- pathogens-3075324-supplementary/Figure S3.pdf
- pathogens-3075324-supplementary/Table S1.pdf
- pathogens-3075324-supplementary/Table S2.pdf
- pathogens-3075324-supplementary/Table S3.pdf
- pathogens-3075324-supplementary/Table S4new.pdf
- pathogens-3075324-supplementary/Table S5new.pdf
- pathogens-3075324-supplementary/Table S6new.pdf
